# Supplementary material for: Assessment and simulation of land use and land cover change impacts on the land surface temperature of Chaoyang District in Beijing, China
Source: PeerJ. 2020 May 11;8:e9115. doi: 10.7717/peerj.9115 (PMC7224232; doi:10.7717/peerj.9115)
Supplement: Supplemental Information 1 [file peerj-08-9115-s001.txt]

                 Temp  Vegetation       Water    Builtup
Temp        1.0000000 -0.39601435 -0.81293775  0.5196375
Vegetation -0.3960143  1.00000000 -0.03358966 -0.9876280
Water      -0.8129378 -0.03358966  1.00000000 -0.1235252
Builtup     0.5196375 -0.98762804 -0.12352515  1.0000000
> cor.test(d$Temp,d$Vegetation)

	Pearson's product-moment correlation

data:  d$Temp and d$Vegetation
t = -2.241, df = 27, p-value = 0.03345
alternative hypothesis: true correlation is not equal to 0
95 percent confidence interval:
 -0.66587406 -0.03451878
sample estimates:
       cor 
-0.3960143 

> cor.test(d$Temp,d$Water)

	Pearson's product-moment correlation

data:  d$Temp and d$Water
t = -7.2536, df = 27, p-value = 8.409e-08
alternative hypothesis: true correlation is not equal to 0
95 percent confidence interval:
 -0.9086997 -0.6358945
sample estimates:
       cor 
-0.8129378 

> cor.test(d$Temp,d$Builtup)

	Pearson's product-moment correlation

data:  d$Temp and d$Builtup
t = 3.1603, df = 27, p-value = 0.003865
alternative hypothesis: true correlation is not equal to 0
95 percent confidence interval:
 0.1891567 0.7443766
sample estimates:
      cor 
0.5196375 
