# Supplementary material for: Assessment and simulation of land use and land cover change impacts on the land surface temperature of Chaoyang District in Beijing, China
Source: PeerJ. 2020 May 11;8:e9115. doi: 10.7717/peerj.9115 (PMC7224232; doi:10.7717/peerj.9115)
Supplement: Supplemental Information 2 [file peerj-08-9115-s002.r]

## Correation analysis

head(mydata)
#Data Normalization
d <-mydata[,c(-1)]
head(d)
plot(d)
#Correlation analysis (pearson method)
cor(d)
cor.test(d$Temp,d$Vegetation)
cor.test(d$Temp,d$Water)
cor.test(d$Temp,d$Builtup)
library(corrplot)
Cr <-cor(d)
head(Cr)
#Plotting the Correlation analysis
library(corrplot)
corrplot(Cr)
corrplot(Cr, method = "color")
corrplot(Cr, method = "pie")
corrplot(Cr, method = "number")
corrplot(Cr, method = "shade")
corrplot(Cr, method = "circle")
corrplot(Cr, method = "ellipse")
corrplot(Cr, type = "lower")
corrplot(Cr, type = "upper")
corrplot(Cr, method = "square", type = "upper")
corrplot(Cr, method = "number", type = "upper")
corrplot(Cr, method = "circle", type = "upper")
head(Cr)
#Exporting the Graph
setwd("F:/R-Studio (Script+tutorials)/Directory_R/")
ggsave("Corrplot1.jpeg", width = 10, height = 6)
