# Supplementary material for: Assessment and simulation of land use and land cover change impacts on the land surface temperature of Chaoyang District in Beijing, China
Source: PeerJ. 2020 May 11;8:e9115. doi: 10.7717/peerj.9115 (PMC7224232; doi:10.7717/peerj.9115)
Supplement: Supplemental Information 3 [file peerj-08-9115-s003.r]

#For LUCC
library(expm)
library(pracma)
library(diagram)
stateNames <- c("vegetation","water","builtup")
Oz <- matrix(c(0.21, 0.03, 0.76,.25, 0.05, .7, .33, .04, 0.63), nrow=3,
             byrow= TRUE)
row.names(Oz) <- stateNames; colnames(Oz) <- stateNames
Oz
plotmat(Oz, pos = c(1,2), lwd=1, box.lwd=2, cex.txt = 0.8,box.size = 0.1,
        box.type = "circle", box.prop = 0.5, box.col = "light blue", arr.length = .
        1, arr.width = .1, self.cex = .4, self.shifty = -.01, self.shiftx = .13,
        main = "")
x1 <-matrix(c(0,1,0), nrow=1, byrow=TRUE)
x1 %*% Oz
Oz5 <- Oz %^% 5
Oz5=round(Oz5,3)
plotmat(Oz5, pos = c(1,2), lwd=1, box.lwd=2, cex.txt = 0.8,box.size = 0.12,
        box.type = "circle", box.prop = 0.7, box.col = "light blue", arr.length = .
        2, arr.width = .1, self.cex = .6, self.shifty = -.01, self.shiftx = .17,
        main = "Markov Chain Transition Matrix")
round(x1 %*% Oz5,3)


##For LST
stateNames <- c("vegetation","water","builtup")
Oz <- matrix(c(0.296, 0.362, 0.342, 0.326, 0.313, 0.361, 0.327, 0.322,
               0.351), nrow=3, byrow= TRUE)
row.names(Oz) <- stateNames; colnames(Oz) <- stateNames
Oz
plotmat(Oz, pos = c(1,2), lwd=1, box.lwd=2, cex.txt = 0.8,box.size = 0.1,
        box.type = "circle", box.prop = 0.5, box.col = "light blue", arr.length = .
        1, arr.width = .1, self.cex = .4, self.shifty = -.01, self.shiftx = .13,
        main = "")
x1 <-matrix(c(0,1,0), nrow=1, byrow=TRUE)
x1 %*% Oz
Oz5 <- Oz %^% 5
Oz5=round(Oz5,3)
plotmat(Oz5, pos = c(1,2), lwd=1, box.lwd=2, cex.txt = 0.8,box.size = 0.12,
        box.type = "circle", box.prop = 0.7, box.col = "light blue", arr.length = .
        2, arr.width = .1, self.cex = .6, self.shifty = -.01, self.shiftx = .17,
        main = "Markov Chain Transition Matrix")
round(x1 %*% Oz5,3)
